# Supplementary material for: Thermal Stability and Degradation Kinetics of Patulin in Highly Acidic Conditions: Impact of Cysteine
Source: Toxins (Basel). 2021 Sep 16;13(9):662. doi: 10.3390/toxins13090662 (PMC8471958; doi:10.3390/toxins13090662)
Supplement: Supplementary file 1 [file toxins-13-00662-s001.zip]

Archive with 1 entries (1 files):
- toxins-1364184-supplementary.xlsx
