# Supplementary material for: Thermal Stability and Degradation Kinetics of Patulin in Highly Acidic Conditions: Impact of Cysteine
Source: Toxins (Basel). 2021 Sep 16;13(9):662. doi: 10.3390/toxins13090662 (PMC8471958; doi:10.3390/toxins13090662)
Supplement: Supplementary file 1 [file toxins-13-00662-s001.zip › toxins-1364184-supplementary.xlsx]

## Sheet:  Experimental data
Reaction time (min)	Reaction Conditions: pH 3.5, PAT:CYS=1:3 (molar ratio), Temperature 90~150℃, and Time 0~180 min
	90℃												120℃												150℃
	Residual Patulin (μg/L)	Mean	SD	Ct/C0	Mean	SD	ln(Ct/C0)	Mean	SD	1/(Ct/C0)	Mean	SD	Residual Patulin (μg/L)	Mean	SD	Ct/C0	Mean	SD	ln(Ct/C0)	Mean	SD	1/(Ct/C0)	Mean	SD	Residual Patulin (μg/L)	Mean	SD	Ct/C0	Mean	SD	ln(Ct/C0)	Mean	SD	1/(Ct/C0)	Mean	SD
Control-0 min	125.645	125.165	0.52625	1.00387	1.00004	0.00420461	0.00386469	3.36802e-05	0.00420652	0.996143	0.999972	0.00420845	109.573	111.474	1.92023	0.982979	1.00004	0.0172265	-0.0171674	-6.02944e-05	0.0172235	1.01732	1.00016	0.0172226	115.586	118.527	2.74093	0.975162	0.999975	0.0231244	-0.0251521	-0.000203667	0.0231947	1.02547	1.00038	0.02327
Control-0 min	124.602			0.995542			-0.00446781			1.00448			113.413			1.01743			0.0172773			0.982871			121.01			1.02092			0.0207071			0.979506
Control-0 min	125.248			1.0007			0.000704166			0.999296			111.438			0.999709			-0.000290777			1.00029			118.985			1.00384			0.003834			0.996173
Without CYS-30 min	114.727	121.244	8.89581	0.916642	0.968714	0.0710755	-0.0870386	-0.0335402	0.0721304	1.09094	1.03588	0.073312	101.195	106.631	4.82872	0.907825	0.956589	0.0433186	-0.0967032	-0.0450754	0.0457803	1.10153	1.04684	0.0484134	108.479	113.559	5.38997	0.9152	0.958065	0.0454735	-0.0886122	-0.0435875	0.0473259	1.09266	1.04533	0.0492987
Without CYS-30 min	131.379			1.04969			0.0484923			0.952665			110.424			0.99062			-0.00942459			1.00947			112.987			0.953234			-0.0478952			1.04906
Without CYS-30 min	117.627			0.939813			-0.0620742			1.06404			108.273			0.971321			-0.0290985			1.02953			119.213			1.00576			0.00574506			0.994271
With CYS-30 min	90.5198	94.4993	3.54305	0.723233	0.755028	0.0283081	-0.324024	-0.281475	0.0378214	1.38268	1.32572	0.0505545	70.674	69.1419	5.92864	0.634018	0.620274	0.053186	-0.455678	-0.480105	0.0873109	1.57724	1.6204	0.143705	54.7489	53.9413	3.51378	0.461899	0.455085	0.0296447	-0.772409	-0.788708	0.0659364	2.16498	2.20377	0.146884
With CYS-30 min	95.6667			0.764355			-0.268723			1.30829			62.5977			0.561565			-0.577028			1.78074			50.094			0.422627			-0.861265			2.36615
With CYS-30 min	97.3113			0.777495			-0.251678			1.28618			74.1542			0.665239			-0.407609			1.50322			56.9809			0.48073			-0.73245			2.08017
Without CYS-60 min	100.623	102.627	2.06565	0.803952	0.819967	0.0165041	-0.218216	-0.198627	0.0201136	1.24386	1.21989	0.0245166	94.3304	96.4082	3.88854	0.84624	0.86488	0.0348842	-0.166952	-0.145698	0.0398896	1.1817	1.15746	0.0456316	52.2364	54.3279	2.60029	0.440702	0.458348	0.0219378	-0.819386	-0.780881	0.0474127	2.26911	2.18502	0.102546
Without CYS-60 min	102.51			0.819028			-0.199637			1.22096			100.894			0.905125			-0.0996823			1.10482			53.5081			0.451431			-0.795333			2.21518
Without CYS-60 min	104.749			0.83692			-0.178027			1.19486			94			0.843276			-0.170461			1.18585			57.2394			0.48291			-0.727924			2.07078
With CYS-60 min	89.4258	86.0582	3.14688	0.714492	0.687586	0.0251429	-0.336183	-0.375012	0.0364289	1.3996	1.45565	0.0528085	40.2408	41.6334	1.57749	0.361001	0.373494	0.0141517	-1.01887	-0.985329	0.0376998	2.77007	2.67996	0.100486	5.98825	5.86833	0.105219	0.050521	0.0495092	0.000887701	-2.98537	-3.0057	0.0178498	19.7938	20.2025	0.358954
With CYS-60 min	83.1924			0.664688			-0.408437			1.50446			41.3128			0.370618			-0.992584			2.6982			5.82526			0.0491458			-3.01296			20.3476
With CYS-60 min	85.5565			0.683577			-0.380416			1.46289			43.3465			0.388863			-0.944528			2.5716			5.79148			0.0488609			-3.01878			20.4663
Without CYS-90 min	108.236	104.419	3.62682	0.864784	0.83428	0.0289775	-0.145275	-0.181587	0.0346459	1.15636	1.1996	0.0414434	74.6314	77.0348	2.08942	0.66952	0.691081	0.0187443	-0.401194	-0.369747	0.027335	1.49361	1.44773	0.0398707	24.1938	24.7734	1.39174	0.204116	0.209005	0.0117417	-1.58907	-1.56643	0.0554227	4.89918	4.79438	0.261835
Without CYS-90 min	104			0.830936			-0.185202			1.20346			78.42			0.703507			-0.351677			1.42145			26.3612			0.222401			-1.50327			4.49638
Without CYS-90 min	101.019			0.80712			-0.214283			1.23897			78.0529			0.700214			-0.356369			1.42813			23.7651			0.200498			-1.60695			4.98758
With CYS-90 min	68.0162	72.441	4.32801	0.543434	0.578787	0.0345798	-0.609848	-0.548015	0.0599496	1.84015	1.73189	0.104086	22.5639	23.4812	1.15503	0.202421	0.21065	0.0103618	-1.59741	-1.55835	0.0486981	4.9402	4.75472	0.229046	0	0	0	0	0	0	/	/	/	/	/	/
With CYS-90 min	72.6417			0.580391			-0.544054			1.72298			24.7783			0.222286			-1.50379			4.4987			0			0			/			/
With CYS-90 min	76.6652			0.612538			-0.490145			1.63255			23.1013			0.207243			-1.57387			4.82527			0			0			/			/
Without CYS-120 min	103.927	103.682	2.14705	0.83035	0.828394	0.0171544	-0.185908	-0.188409	0.0207476	1.20431	1.2075	0.0250976	63.4787	64.0906	0.538402	0.569469	0.574958	0.00483001	-0.563051	-0.553482	0.00841837	1.75602	1.73934	0.0146729	5.39604	5.22614	0.152441	0.0455246	0.0440913	0.0012861	-3.0895	-3.12178	0.0290054	21.9661	22.693	0.654348
Without CYS-120 min	101.423			0.810346			-0.210294			1.23404			64.4919			0.578559			-0.547215			1.72843			5.18106			0.0437109			-3.13016			22.8776
Without CYS-120 min	105.696			0.844487			-0.169026			1.18415			64.301			0.576846			-0.55018			1.73356			5.10132			0.0430382			-3.14567			23.2352
With CYS-120 min	67.3921	66.3935	1.1585	0.538447	0.530469	0.00925616	-0.619066	-0.634095	0.0175015	1.85719	1.88551	0.0330955	9.18355	9.13705	0.145903	0.0823859	0.0819687	0.00130889	-2.49634	-2.5015	0.0160244	12.138	12.2019	0.196199	0	0	0	0	0	0	/	/	/	/	/	/
With CYS-120 min	66.6652			0.53264			-0.62991			1.87744			9.25404			0.0830182			-2.4887			12.0456			0			0			/			/
With CYS-120 min	65.1233			0.520321			-0.65331			1.92189			8.97357			0.0805021			-2.51947			12.422			0			0			/			/
Without CYS-150 min	99.9692	101.115	1.09139	0.798731	0.807882	0.00871995	-0.224731	-0.213378	0.0108034	1.25199	1.2379	0.0133852	64.0808	58.5203	4.8539	0.57487	0.524987	0.0435444	-0.553611	-0.646614	0.0812816	1.73952	1.91321	0.152	5.38076	5.5443	0.146932	0.0453958	0.0467755	0.00123962	-3.09234	-3.06263	0.0266481	22.0285	21.3888	0.572991
Without CYS-150 min	102.142			0.816095			-0.203225			1.22535			56.3495			0.505513			-0.682182			1.97819			5.58693			0.0471352			-3.05474			21.2156
Without CYS-150 min	101.232			0.808821			-0.212178			1.23637			55.1307			0.494579			-0.704049			2.02192			5.6652			0.0477955			-3.04082			20.9225
With CYS-150 min	52.3333	48.7112	3.20123	0.418131	0.389192	0.0255771	-0.871959	-0.945096	0.0647864	2.39159	2.57663	0.164316	5.23348	5.09153	0.125648	0.0469497	0.0456763	0.00112719	-3.05868	-3.08638	0.0245405	21.2994	21.902	0.534378	0	0	0	0	0	0	/	/	/	/	/	/
With CYS-150 min	47.5389			0.379825			-0.968044			2.63279			5.04655			0.0452727			-3.09505			22.0884			0			0			/			/
With CYS-150 min	46.2614			0.369618			-0.995285			2.7055			4.99457			0.0448064			-3.1054			22.3183			0			0			/			/
Without CYS-180 min	100.366	96.6897	4.25247	0.801899	0.772529	0.0339762	-0.220773	-0.258738	0.0443288	1.24704	1.29615	0.0578766	60.0206	58.9192	1.0168	0.538446	0.528566	0.00912174	-0.619068	-0.637687	0.0172175	1.8572	1.89229	0.0325021	0	0	0	0	0	0	/	/	/	/	/	/
Without CYS-180 min	92.0323			0.735317			-0.307453			1.35996			58.0162			0.520464			-0.653034			1.92136			0			0			/			/
Without CYS-180 min	97.6711			0.78037			-0.247987			1.28144			58.721			0.526787			-0.640958			1.8983			0			0			/			/
With CYS-180 min	30.6373	35.6104	4.50935	0.244785	0.284519	0.0360287	-1.40737	-1.26251	0.130273	4.08522	3.55464	0.473756	3.08	3.15805	0.080997	0.0276308	0.028331	0.000726626	-3.58883	-3.56402	0.0256201	36.1916	35.3125	0.903585	0	0	0	0	0	0	/	/	/	/	/	/
With CYS-180 min	39.4332			0.315062			-1.15499			3.17398			3.15245			0.0282807			-3.56557			35.3598			0			0			/			/
With CYS-180 min	36.7606			0.293709			-1.22517			3.40473			3.2417			0.0290814			-3.53766			34.3862			0			0			/			/

## Sheet: Raw data
Ct/C0 without CYS, pH3.5								Ct/C0 with CYS, pH3.5, PAT:CYS=1:3 (Molar ratio)
Reaction time (min)	90℃		120℃		150℃			Reaction time (min)	90℃		120℃		150℃
	Mean	SD	Mean	SD	Mean	SD			Mean	SD	Mean	SD	Mean	SD
0	1	0.0042	1	0.0172	1	0.0231		0	1	0.0042	1	0.0172	1	0.0231
30	0.9687	0.0711	0.9566	0.0433	0.9581	0.0455		30	0.755	0.0283	0.6203	0.0532	0.4551	0.0296
60	0.82	0.0165	0.8649	0.0349	0.4583	0.0219		60	0.6876	0.0251	0.3735	0.0142	0.0495	0.0009
90	0.8343	0.029	0.6911	0.0187	0.209	0.0117		90	0.5788	0.0346	0.2106	0.0104	0	0
120	0.8284	0.0172	0.575	0.0048	0.0441	0.0013		120	0.5305	0.0093	0.082	0.0013
150	0.8079	0.0087	0.525	0.0435	0.0468	0.0012		150	0.3892	0.0256	0.0457	0.0011
180	0.7725	0.034	0.5286	0.0091	0	0		180	0.2845	0.036	0.0283	0.0007
ln(Ct/C0 ) without CYS, pH3.5								ln(Ct/C0) with CYS, pH3.5, PAT:CYS=1:3 (Molar ratio)
Reaction time (min)	90℃		120℃		150℃			Reaction time (min)	90℃		120℃		150℃
	Mean	SD	Mean	SD	Mean	SD			Mean	SD	Mean	SD	Mean	SD
0	0	0.0042	-0.0001	0.0172	-0.0002	0.0232		0	0	0.0042	-0.0001	0.0172	-0.0002	0.0232
30	-0.0335	0.0721	-0.0451	0.0458	-0.0436	0.0473		30	-0.2815	0.0378	-0.4801	0.0873	-0.7887	0.0659
60	-0.1986	0.0201	-0.1457	0.0399	-0.7809	0.0474		60	-0.375	0.0364	-0.9853	0.0377	-3.0057	0.0178
90	-0.1816	0.0346	-0.3697	0.0273	-1.5664	0.0554		90	-0.548	0.0599	-1.5584	0.0487
120	-0.1884	0.0207	-0.5535	0.0084	-3.1218	0.029		120	-0.6341	0.0175	-2.5015	0.016
150	-0.2134	0.0108	-0.6466	0.0813	-3.0626	0.0266		150	-0.9451	0.0648	-3.0864	0.0245
180	-0.2587	0.0443	-0.6377	0.0172				180	-1.2625	0.1303	-3.564	0.07256
1/(Ct/C0 ) without CYS, pH3.5								1/(Ct/C0) with CYS, pH3.5, PAT:CYS=1:3 (Molar ratio)
Reaction time (min)	90℃		120℃		150℃			Reaction time (min)	90℃		120℃		150℃
	Mean	SD	Mean	SD	Mean	SD			Mean	SD	Mean	SD	Mean	SD
0	1	0.0042	1.0002	0.0172	1.0004	0.0233		0	1	0.0042	1.0002	0.0172	1.0004	0.0233
30	1.0359	0.0733	1.0468	0.0484	1.0453	0.0493		30	1.3257	0.0506	1.6204	0.1437	2.2038	0.1469
60	1.2199	0.0245	1.1575	0.0456	2.185	0.1025		60	1.4557	0.0528	2.68	0.1005	20.2025	0.359
90	1.1996	0.0414	1.4477	0.0399	4.7944	0.2618		90	1.7319	0.1041	4.7547	0.229
120	1.2075	0.0251	1.7393	0.0147	22.693	0.6543		120	1.8855	0.0331	12.2019	0.1962
150	1.2379	0.0134	1.9132	0.152	21.3888	0.573		150	2.5766	0.1643	21.902	0.5344
180	1.2961	0.0579	1.8923	0.0325				180	3.5546	0.4738	35.3125	0.9036

## Sheet: Figure 1
Residual patulin concentration (μg/L)														Degradation efficiency of Patulin (%)
	90℃				120℃				150℃					Reaction time (min)	Temperature
	Without CYS		With CYS		Without CYS		With CYS		Without CYS		With CYS				90℃		120℃		150℃
Reaction time (min)	Mean	SD	Mean	SD	Mean	SD	Mean	SD	Mean	SD	Mean	SD			Without CYS	With CYS	Without CYS	With CYS	Without CYS	With CYS
0	125.16	0.53	125.16	0.53	111.47	1.92	111.47	1.92	118.53	2.74	118.53	2.74		0 min	0	0	0	0	0	0
30	121.24	8.9	94.5	3.54	106.63	4.83	69.14	5.93	113.56	5.39	53.94	3.51		30 min	3.13199	24.4966	4.34198	37.9743	4.19303	54.4925
60	102.63	2.07	86.06	3.15	96.41	3.89	41.63	1.58	54.33	2.6	5.87	0.11		60 min	18.001	31.24	13.5104	62.6536	54.1635	95.0477
90	104.42	3.63	72.44	4.33	77.03	2.09	23.48	1.16	24.77	1.39	0	0		90 min	16.5708	42.1221	30.8962	78.936	79.1023	100
120	103.68	2.15	66.39	1.16	64.09	0.54	9.14	0.15	5.23	0.15	0	0		120 min	17.162	46.9559	42.5047	91.8005	95.5876	100
150	101.11	1.09	48.71	3.2	58.52	4.85	5.09	0.13	5.54	0.15	0	0		150 min	19.2154	61.0818	47.5016	95.4337	95.3261	100
180	96.69	4.25	35.61	4.51	58.92	1.02	3.16	0.08	0	0	0	0		180 min	22.7469	71.5484	47.1427	97.1652	100	100

## Sheet: Figure 2
Ct/C0 without CYS, pH3.5
Reaction time (min)	90℃	120℃	150℃
0	1	1	1
30	0.9687	0.9566	0.9581
60	0.82	0.8649	0.4583
90	0.8343	0.6911	0.209
120	0.8284	0.575	0.0441
150	0.8079	0.525	0.0468
180	0.7725	0.5286	0
ln(Ct/C0) without CYS, pH3.5
Reaction time (min)	90℃	120℃	150℃
0	0	-0.0001	-0.0002
30	-0.0335	-0.0451	-0.0436
60	-0.1986	-0.1457	-0.7809
90	-0.1816	-0.3697	-1.5664
120	-0.1884	-0.5535	-3.1218
150	-0.2134	-0.6466	-3.0626
180	-0.2587	-0.6377
1/(Ct/C0) without CYS, pH3.5
Reaction time (min)	90℃	120℃	150℃
0	1	1.0002	1.0004
30	1.0359	1.0468	1.0453
60	1.2199	1.1575	2.185
90	1.1996	1.4477	4.7944
120	1.2075	1.7393	22.693
150	1.2379	1.9132	21.3888
180	1.2961	1.8923

## Sheet: Figure 3
Ct/C0 with CYS, pH3.5
Reaction time (min)	90℃	120℃	150℃
0	1	1	1
30	0.755	0.6203	0.4551
60	0.6876	0.3735	0.0495
90	0.5788	0.2106	0
120	0.5305	0.082
150	0.3892	0.0457
180	0.2845	0.0283
ln(Ct/C0) with CYS, pH3.5
Reaction time (min)	90℃	120℃	150℃
0	0	-0.0001	-0.0002
30	-0.2815	-0.4801	-0.7887
60	-0.375	-0.9853	-3.0057
90	-0.548	-1.5584
120	-0.6341	-2.5015
150	-0.9451	-3.0864
180	-1.2625	-3.564
1/(Ct/C0) with CYS, pH3.5
Reaction time (min)	90℃	120℃	150℃
0	1	1.0002	1.0004
30	1.3257	1.6204	2.2038
60	1.4557	2.68	20.2025
90	1.7319	4.7547
120	1.8855	12.2019
150	2.5766	21.902
180	3.5546	35.3125

## Sheet: Figure 4
Ct/C0 with CYS, pH3.5
Reaction time (min)	90℃	120℃	150℃
0	1	1	1
30	0.755	0.6203	0.4551
60	0.6876	0.3735	0.0495
90	0.5788	0.2106
120	0.5305	0.082
150	0.3892	0.0457
180	0.2845	0.0283
Ct/C0 without CYS, pH3.5
Reaction time (min)	90℃	120℃	150℃
0	1	1	1
30	0.9687	0.9566	0.9581
60	0.82	0.8649	0.4583
90	0.8343	0.6911	0.209
120	0.8284	0.575	0.0441
150	0.8079	0.525	0.0468
180	0.7725	0.5286

## Sheet: Figure 5
	kT （μg/L•min）				ln(kT )		Ea (J/mol)
Temperature (℃)	Without CYS	With CYS	Kelvin (K)	1/T (K-1)	Without CYS	With CYS	Without CYS	With CYS
90	0.0013	0.0064	363.15	0.00275368	-6.64539	-5.05146	61741.4	43887.1
120	0.0042	0.0207	393.15	0.00254356	-5.47267	-3.87762
150	0.0241	0.0501	423.15	0.00236323	-3.72554	-2.99373
